# Supplementary material for: Odorant-binding proteins in canine anal sac glands indicate an evolutionarily conserved role in mammalian chemical communication
Source: BMC Ecol Evol. 2021 Sep 26;21:182. doi: 10.1186/s12862-021-01910-w (PMC8474896; doi:10.1186/s12862-021-01910-w)
Supplement: Supplementary file 3 — Additional file 3. Proteins identified by LC-MS/MS in the anal sac gland secretions of 21 samples (17 dogs). All 56 proteins are listed in major functional classes. For each protein, domain families, Uniprot accession numbers and normalised abundance per sample are provided. [file 12862_2021_1910_MOESM3_ESM.xlsx]

## Sheet: Blad1
	Additonal file 3. Proteins identified by LC-MS/MS in the anal sac gland secretions of 21 samples (17 dogs). All 56 proteins are listed in major functional classes. For each protein, domain families, Uniprot accession numbers and normalised abundance per sample are provided.
	Functional class	Protein domain family (PFAM)	Identified Proteins (56)	Uniprot accession number	Normalized Abundances
					dog 1	dog 2	dog 3	dog 4	dog 5	dog 6	dog 7	dog 8	dog 9	dog 10	dog 11	dog 12	dog 13	dog 14	dog 15	dog 16	dog 17	dog 7 (oestrus)	dog 9 (oestrus)	dog 10 (oestrus)	dog 13 (oestrus)
	Odorant binding proteins	PF00061	Odorant Binding Protein 1	J9PBK5_CANLF	5.87156e+07	4.09953e+07	4.06675e+10	8.74786e+08	1.12802e+08	8.12598e+09	1.64725e+09	3.23174e+08	1.98182e+07	4.30282e+07	7.15506e+10	2.35516e+09	2.65047e+07	3.15278e+07	1.89296e+07	4.46007e+07	8.20322e+07	2.84435e+09	1.46481e+07	2.86959e+09	1.60856e+07
		PF00061	Odorant Binding Protein 2	J9NUS3_CANLF	1.03885e+07	3.82417e+06	6.83988e+09	1.32794e+08	1.20656e+07	1.33513e+09	2.66832e+08	3.06758e+07	2.67495e+06	5.10471e+06	8.95469e+09	3.39046e+08	3.18754e+06	1.03988e+07	1.36387e+06	5.36665e+06	1.54938e+07	4.63821e+08	2.49149e+06	4.2642e+08	5.40548e+06
		PF00061	Odorant Binding Protein 3	n.a. (matches translated protein of Basenji ENSCAFG00030010277)	2.18993e+07	1.03135e+07	1.30311e+10	2.61985e+08	5.07911e+07	2.93348e+09	6.22233e+08	9.9076e+07	7.07885e+06	2.88364e+07	2.44073e+10	5.76867e+08	1.65606e+07	1.72909e+07	9.33406e+06	1.68227e+07	2.44028e+07	9.43383e+08	7.92276e+06	7.98821e+08	7.32135e+06
	Protease Inhibitors	PF00207	Alpha-2-macroglobulin	F6UME0_CANLF	224705	2840.76	1.26402e+07	59565.2	4.66417e+06	4.08163e+06	62322	0	1631.54	1405.29	2.0242e+08	136985	45694	0	0	3843.77	360.01	561675	0	245295	26665.4
		PF00095	Antileukoproteinase (SLPI)	A8QWU1_CANLF	1.16157e+06	480619	1.7625e+07	6.07426e+06	353198	9.12307e+07	2.48728e+07	3.37095e+06	55717.3	597695	7.4456e+07	4.29611e+06	5357.24	893611	100629	2.39651e+06	1.77955e+06	8.60528e+07	1979.42	6.12946e+07	19968.6
		PF00207	Complement C3	F1PIX8_CANLF	73304.8	4061.27	2.16801e+06	529602	126239	4.26458e+06	2.53199e+06	6502.87	0	0	1.21698e+07	8.38251e+06	207145	1269.71	0	0	1362.27	403352	0	1.02827e+06	119109
		PF00031	Cystatin A (CSTA)	F1PHB6_CANLF	415.081	526.317	1.34274e+06	8170.55	255699	1984.74	0	0	437.39	0	8.36295e+06	12300.9	0	0	0	12909.5	0	0	29.5874	0	0
		PF00031	Cystatin E/M (CST6)	E2RJE4_CANLF	0	12241.4	6.69008e+07	4.41844e+06	64082.7	9.10426e+06	7.37546e+06	2.21318e+06	0	0	1.64544e+07	6.29902e+06	21702.7	0	0	6022.15	0	1.80644e+07	0	1.42915e+07	3082.26
		PF00050	Double-headed protease inhibitor-like	F1PR78_CANLF	44530.8	417189	1.17772e+07	4.30887e+06	3.17874e+06	82449.2	1.5838e+07	1.58028e+06	103060	194894	8.59334e+08	7.30333e+06	1.12405e+06	2371.01	561754	938102	13107.5	6.87461e+06	2515.38	3.3057e+07	276995
		PF00050	Kazal type 9 serine peptidase inhibitor	J9P718_CANLF	0	0	4984.61	7018.78	19254.3	6008.21	0	0	0	3.89284	6.12376e+07	9389.48	0	2890.26	0	0	1272.61	0	0	15971.9	3233.75
		PF00079	Serpin B11	E2R078_CANLF	0	0	0	202447	496894	263199	0	0	0	0	1.88205e+07	66055.1	1558.59	0	0	0	0	0	0	566146	315391
		PF00079	Serpin B12	E2R065_CANLF	1580.4	628.665	0	0	659916	3793.52	1181.7	11600.2	2600.38	0	5.19499e+06	0	0	1224.92	17875.3	2977.98	1142.6	1000.23	0	0	0
		PF00079	Serpin domain containing protein	E2R033_CANLF	171800	142822	7.73283e+06	565043	1.42296e+08	5.6504e+06	530960	45176.5	107323	166050	7.84764e+08	6.68541e+06	136871	101021	85661.9	87986.4	144919	1.892e+06	123002	579153	190913
	Antimicrobial proteins (innate immune system)	PF12153	Cathelicidin (CAMP)	Q6TN20_CANLF	606363	2384.21	4.03918e+06	5.08248e+06	399290	206373	1.03986e+06	0	0	0	5.85592e+06	3.39583e+07	15515	0	84.588	0	269.705	2.67914e+06	2202.52	11668.5	2602.64
		PF00405	Lactotransferrin (LTF)	F1PR54_CANLF	190782	69309.4	1.50949e+07	1.02487e+06	2.60172e+06	1.70224e+07	1.98878e+06	111449	114243	74790.5	2.65587e+07	7.52101e+07	942975	62760	95992.3	84697.2	113370	1.25873e+06	62005.8	2.80508e+06	17903.5
		PF00062	Lysozyme C (LYZF1)	G1K265_CANLF	612011	56.9384	367278	541167	193428	662631	128212	0	0	0	3.53466e+07	1.47479e+07	641.647	1108.56	15.6664	0	8913.85	1.09697e+06	0	41864.1	847.22
		PF03098	Myeloperoxidase (MPO)	F1PQ52_CANLF	150386	747.431	909724	2.50604e+06	192253	10912.2	399240	0	0	1880.28	32038.1	2.62446e+07	4096.7	0	1464.15	0	1014.51	379875	0	7033.58	2570.61
		PF05326	Prolactin-induced protein (PIP)	E2R0H6_CANLF	3.72856e+06	932180	1.79787e+08	4.85791e+06	9.95891e+06	1.50261e+08	1.44167e+07	4.71151e+06	329079	176176	2.70165e+09	2.83267e+07	9.20275e+06	504156	374117	491843	797227	1.44811e+07	166929	1.65568e+07	2.97197e+06
	Immunoproteins (humoral immune system)	PF07654	Ig-like domain containing protein	F1PPK4_CANLF	0	0	1.98961e+06	3151.44	152901	875969	0	2.80128	0	0	1.23615e+07	183974	2057.86	0	0	0	0	0	0	1544.83	254.029
		PF07654	Ig-like domain containing protein	F1PDJ7_CANLF	8675.11	3161.77	1.04966e+07	36680.7	11294.9	39460.4	18718.3	860.649	1668.05	4924.88	6.9539e+06	1.17052e+06	149171	1333.58	5452.79	3825.95	6693	223523	13383.3	17471.9	517.816
		PF15097	Joining chain of multimeric IgA and IgM (JCHAIN)	J9JHH5_CANLF	103.448	3004.04	1.00329e+06	2843.1	2116.31	3.51248e+06	164.83	8192.2	552.51	214.782	3.77849e+07	50708.6	451400	3110.49	343.374	411.697	919.014	209.417	6597.53	1229.48	265650
		PF07686	Polymeric immunoglobulin receptor (PIGR)	F6Y6T8_CANLF	0	0	5.62783e+06	5361.17	128305	1.99867e+06	422045	0	0	7376.58	1.49559e+08	238875	67.7257	0	0	0	1412.38	522267	0	21551.6	3790.99
		PF07654	Uncharacterized protein (contains Ig-like domain)	J9P9J6_CANLF	0	0	2.65036e+07	536397	1.27926e+06	1.73723e+07	160355	0	0	0	1.90791e+08	1.80007e+06	322912	144294	0	7677.2	208620	1.37595e+06	0	651370	4149.5
		PF07654	Uncharacterized protein (contains Ig-like domain)	E2RCC8_CANLF	218979	138164	5.43276e+07	3.79832e+06	6.5402e+06	1.09657e+07	1.55933e+06	116417	43721.6	64071.1	1.73217e+08	2.7791e+07	5953.21	15597.1	42471.5	201198	60256.7	3.44722e+06	47519.9	489014	128565
	Keratins	PF00038	Cytokeratin 1 (KRT3)	F1PTY1_CANLF	8.55704e+06	4.52506e+06	4.24965e+07	1.17178e+08	2.41261e+09	1.42236e+08	1.1508e+06	61710.2	2.61823e+06	1.73163e+06	3.92816e+07	2.18294e+07	1.46481e+07	4.64602e+06	1.58745e+06	3.09419e+06	8.09033e+06	2.7347e+06	80713.3	519495	4.38431e+07
		PF00038	Keratin 14 (KRT14)	F1Q0R0_CANLF	7.5356e+06	2.22812e+06	1.86023e+07	7.57875e+07	4.94449e+08	9.2361e+07	333838	20376.8	523370	604048	1.2902e+08	1.08212e+07	2.03438e+06	1.82083e+06	768828	3.7182e+06	2.43172e+06	3.0668e+06	75233.2	1.08395e+06	4.88919e+06
		PF00038	Keratin 5 (KRT5)	E2R8Z5_CANLF	743468	19610	1.21168e+07	2.49589e+07	3.8785e+08	2.84471e+07	103598	1581.2	0	20943.9	3.15058e+06	7.68194e+06	613475	110444	2952.58	195603	402636	585243	915.208	100357	618617
		PF00038	Keratin 75 (KRT75)	L7N095_CANLF	2.21126e+06	1.91066e+06	1.13647e+07	6.98422e+07	3.78442e+08	2.63934e+07	163619	1936.94	719461	533869	1.09875e+07	9.22141e+06	527292	854509	138802	5.17361e+06	1.04006e+06	839090	119125	230440	1.58813e+06
		PF00038	Keratin, type I cytoskeletal 10 (KRT10)	F1PYU9_CANLF	1.07397e+07	2.28354e+06	6.27205e+07	9.68693e+07	2.71548e+09	3.13668e+08	7.55885e+06	832356	559337	1.30792e+06	1.54205e+08	5.01008e+07	4.43758e+06	3.26472e+06	767690	6.2414e+06	6.04255e+06	1.76473e+07	76474.1	1.50225e+07	1.06963e+07
	Housekeeping Proteins	PF00022	Actin-alpha cardiac muscle 1 (ACTC1)	F2Z4N7_CANLF	0	468.838	786983	58778.8	354998	2.60012e+06	8.56087e+06	0	0	0	3.08568e+07	6.02974e+06	0	0	28883.9	601.743	0	3.88928e+06	0	179596	0
		PF01593	Amino_oxidase domain-containing protein	E2R735_CANLF	32.8225	0	5.56084e+06	0	133.92	83622.2	9907.17	0	0	3.40396	8.45992e+06	70279.5	0	141.863	0	0	87.4721	94145.4	0	148315	8995.08
		PF13499	calmodulin 1 (CALM1)	E2REK6_CANLF	0	0	288441	0	8.84468e+06	168512	0	0	0	0	105460	0	30648.8	0	0	0	0	0	0	0	30728.6
		PF01093	Clusterin (CLU)	CLUS_CANLF	29183.5	326164	2.69465e+06	325749	265124	832949	120501	33089.7	179395	98507.3	319601	271904	140109	258533	9129.12	13823.8	232729	3.84215e+07	99148.2	8.68471e+07	1.00176e+06
		PF00255	Glutathione peroxidase (GPX3)	J9P028_CANLF	0	0	4.52662e+07	138984	8.00588e+06	458951	155396	0	350.948	561.217	1.18987e+07	310606	7860.07	1008.36	0	0	1150.9	1.29543e+06	0	1.48691e+06	1411.05
		PF15511	Histone H4	F2Z4N2_CANLF	0	0	509861	0	0	27764.8	81960.3	0	0	0	0	3.07787e+07	0	0	0	0	0	6.71734e+06	0	0	0
		PF01044	Metavinculin (VCL)	F1PKR3_CANLF	252753	0	76697.9	7069.94	310853	724742	0	0	0	0	1.27492e+06	2.10929e+07	7.64947e+06	0	0	0	4325.6	0	0	254991	2.02739e+06
		PF00063	Myosin-7 (MYH7)	MYH7_CANLF	0	0	147465	138612	4.77577e+06	507872	12383.2	0	0	0	6.245e+06	131887	0	0	0	121.478	0	24862.1	0	1751.05	0
		PF00085	Thioredoxin	J9NWJ5_CANLF	0	0	141313	138612	6.28601e+06	304362	12383.2	0	0	0	1.07209e+07	185737	0	0	0	121.478	0	115212	0	1751.05	59736.7
		PF02779	Transketolase (TKT)	F1PE28_CANLF	118550	165.118	1.4412e+06	3.53812e+06	73676.7	274973	1.70192e+06	496.004	0	0	4.60476e+06	2.26716e+07	17225.9	1006.17	0	130031	131.714	7.27485e+06	0	316096	1506.96
		PF00240	UBB, protein ubiquitination	F1PDG4_CANLF	0	0	7.44148e+06	1.23825e+06	9.5357e+07	1.21997e+07	360714	0	0	0	928791	1.34174e+07	8024.62	0	0	0	0	939.212	0	34782.1	748.391
	Secretory Proteins	PF00273	Alphafetoprotein, Can f 3 allergen	F2Z4Q6_CANLF	9.21931e+06	106952	1.60002e+09	1.93253e+08	6.24695e+06	1.97635e+08	4.94586e+07	78001.1	5822.12	122707	1.26078e+09	1.30247e+09	1.29438e+06	226725	576570	1.95745e+06	552258	1.15701e+08	13331.3	1.24509e+07	854774
		PF00045	Amyloid beta precursor protein binding family B member 1 (APBB1)	F1PZR4_CANLF	1194.38	4097.91	1.62744e+07	749708	267434	1.07066e+06	144936	0	1627.01	5401.66	4.30083e+06	2.75504e+06	8591.96	1692.9	0	0	0	4.00715e+06	0	1.75045e+06	16811.1
		PF00405	Beta-1 metal-binding globulin, transferrin (TF)	J9P430_CANLF	2992.93	0	3.38006e+07	1.47298e+06	2.20412e+06	5.88909e+06	1.75101e+06	0	1226.72	0	9.2005e+06	3.06045e+07	24418.2	0	0	0	695.686	3.2036e+06	0	863227	172588
		PF00396	Granulin precursor (GRN)	E2RHN1_CANLF	0	0	2.01484e+06	0	2705.1	2.10141e+06	0	0	0	0	8.9836e+06	2.25707e+06	0	0	0	0	0	304399	0	0	0
		PF00042	Hemoglobin subunit alpha (HBA)	HBA_CANLF	0	0	2.04155e+07	0	0	0	52546.5	0	0	0	1159.14	730348	0	0	0	0	0	0	0	0	249477
		PF00021	Phospholipase A2 inhibitor and LY6/PLAUR domain containing protein (PINLYP)	E2RGK7_CANLF	0	0	0	0	0	0	0	0	0	0	8.5681e+06	34.2103	0	0	0	0	0	0	0	0	0
		PF00089	Plasminogen (PLG)	F1Q421_CANLF	234418	0	0	7.36592e+06	586012	57122.2	0	0	64011.3	0	1.04365e+06	0	1.05868e+06	325545	0	0	519343	0	0	0	2.71191e+06
		PF01023, PF00036	S100A12	J9PAQ5_CANLF	1.40103e+06	747621	2.71213e+07	4.22517e+07	3.34378e+08	1.7057e+07	1.91479e+07	912960	749046	909252	8.43764e+08	1.85951e+08	1.24889e+06	529227	858457	817638	684377	7.20168e+07	944342	1.19072e+06	321430
		PF01023	S100A2	J9P4Y2_CANLF	0	0	472118	0	4.00972e+06	6773.6	0	0	0	0	4.17263e+07	390292	0	0	0	0	0	0	0	0	0
		PF01023	S100A8	C0LQL0_CANLF	72895.1	19469.5	1.47233e+07	6.3552e+06	2.97239e+08	5.17466e+06	1.30961e+06	59249	5575.4	28896.4	3.61456e+08	1.44354e+08	255566	12144.8	38206.2	14331	16799.7	6.82643e+06	22944.9	172789	394627
		PF01023	S100A9	J9P732_CANLF	904104	97232.3	1.46017e+07	1.33092e+07	3.80509e+08	5.94703e+06	4.38823e+06	138591	94893.9	125565	2.15032e+08	1.13324e+08	121749	100585	99764.9	81267	154442	8.58889e+06	121425	63279.6	173784
	Other	PF00135	Carboxylic ester hydrolase (CESdD1)	Q95N05_CANLF	51342.4	410346	1.55404e+08	1.0316e+07	157317	225890	4.56512e+06	847001	105217	238521	3.70384e+06	3.06904e+06	100060	42870.8	12001	26341	35516.5	6.05516e+06	61919.1	1.90675e+07	18281.9
		PF02199	Prosaposin (PSAP)	E2RLF1_CANLF	19.4741	106439	2.18149e+07	22866.7	1.15392e+07	2.64624e+06	593678	254260	222.039	0	4.38301e+07	1.32283e+06	0	0	777.766	503.301	116.448	1.17703e+06	9.71616	3.35491e+06	466.896
		PF00227	Proteasome 20S subunit alpha 7 (PSMA7)	F1PUB5_CANLF	0	0	2463.26	6.44525e+06	715596	3.91936e+06	0	0	0	0	2.4166e+06	3.43837e+06	11096	0	0	0	3439.6	0	0	24743.6	276077
		PF00227	Proteasome subunit alpha type (PSMA6)	E2RMN2_CANLF	0	0	0	0	0	0	0	0	0	0	2.18795e+06	0	0	0	0	0	0	0	0	0	0
		PF00927	Protein-glutamine gamma-glutamyltransferase K (TGM1)	F1PIG4_CANLF	8207.21	0	0	0	266989	0	0	0	0	8081.62	3.06984e+06	0	0	0	0	7027.66	0	0	0	0	0
		PF07731	Uncharacterized protein (GO: copper ion binding, ferroxidase activity)	F1PKQ1_CANLF	149248	763710	6.98133e+06	2.43042e+06	30414.2	3.13119e+06	3.166e+06	1.60345e+06	3996.73	0	6.09738e+07	5.01035e+06	7532.87	18701.4	0	484.043	41498.6	1.29185e+07	2582.84	1.04134e+07	343.33
