# Supplementary material for: Odorant-binding proteins in canine anal sac glands indicate an evolutionarily conserved role in mammalian chemical communication
Source: BMC Ecol Evol. 2021 Sep 26;21:182. doi: 10.1186/s12862-021-01910-w (PMC8474896; doi:10.1186/s12862-021-01910-w)
Supplement: Supplementary file 4 — Additional file 4. List of identified obp genes per species, their accession numbers, and the genomes from which they were retrieved. All of these genes were included in the phylogenetic analyses. [file 12862_2021_1910_MOESM4_ESM.xlsx]

## Sheet: Sheet1
	Additional file 4: List of identified obp genes per species, their accession numbers, and the genomes from which they were retrieved. All of these genes were included in the phylogenetic analyses.
	Species	Scientific name	Genome assembly	Chromosome/Scaffolda	Gene accession numberb	Genec	Alternative name
	Boxer (dog)	Canis lupus familiaris	CanFam3.1	X	LOC100684897	obp1
				X	LOC100688842	obp2
				X	LOC100463491	obp3	can f 4
	Great Dane (dog)	Canis lupus familiaris	UMICH_Zoey_3.1	X	ENSCAFG00040013033	obp1
				X	ENSCAFG00040013033	obp2
				X	ENSCAFG00040013033	obp3
	Basenji (dog)	Canis lupus familiaris	BASENJI_BREED-1.1	X	ENSCAFG00030010277	obp1
				X	ENSCAFG00030010277	obp2
				X	ENSCAFG00030010277	obp3
	dingo (dog)	Canis lupus dingo	ASM325472v1	NW_020267596.1	LOC112651830	obp1
				NW_020267596.1	LOC112655521	obp2
	Arctic fox	Vulpes lagopus	ASM1834538v1	X	LOC121483067	obp1
				X	LOC121482832	obp2
				X	LOC121482772	obp3
	Red fox	Vulpes vulpes	VulVul2.2	NW_020356545.1	LOC112932382	obp1
				NW_020356545.1	LOC112932380	obp2
				NW_020356545.1	LOC112932383	obp3
	Polar bear	Ursus maritimus	UrsMar_1.0	NW_007907136.1	LOC103666339	obp1
	Brown bear	Ursus arctos	ASM358476v1	NW_020656176.1	LOC113240768	obp1
	Giant panda	Ailuropoda melanoleuca	AilMel_1.0	NW_003219039.1	LOC105242032	obp1
	Walrus	Odobenus rosmarus	Oros_1.0	NW_004451427.1	LOC101382302	obp1*
	California sea lion	Zalophus californianus	mZalCal1.pri.v2	X	pos: 126382721	obp1*
	Northern fur seal	Callorhinus ursinus	ASM326570v1	NW_020313078.1	LOC112812646	obp1*
	Gray seal	Halichoerus grypus	Tufts_HGry_1.1	NW_023400207.1	LOC118550156	obp1*
	Harbour seal	Phoca vitulina	GSC_HSeal_1.0	NW_022589763.1	LOC116623738	obp1*
	European polecat	Mustela putorius	MusPutFur1.0	NW_004569275.1	LOC101682538	obp1
	Stoat	Mustela erminea	mMusErm1.Pri	X	LOC116582890	obp1
	Northern river otter	Lontra canadensis	GSC_riverotter_1.0	NW_022631062.1	LOC116880764	obp1
	Sea otter	Enhydra lutris	ASM228890v2	NW_019154136.1	LOC111157111	obp1
	Canada lynx	Lynx canadensis	mLynCan4.pri.v2	X	LOC115507310	obp1
				X	LOC115507311	obp2
	Domestic cat	Felis catus	Felis_catus_9.0	X	LOC109496317	obp1
				X	LOC109497206	obp2
	Leopard	Panthera pardus	PanPar1.0	NW_017619916.1	LOC109256180	obp1
				NW_017619916.1	LOC109248259	obp2
	Tiger	Panthera tigirs	PanTig1.0	NW_006712039.1	LOC107180460	obp1
				NW_006712039.1	LOC107180459	obp2
	Chinese pangolin	Manis pentadactyla	YNU_ManPten_2.0	NW_023457219.1	LOC118935970	obp1
				NW_023457219.1	LOC118935965	obp2
	Sunda pangolin	Manis javanica	YNU_ManJav_2.0	NW_023435985.1	LOC118971534	obp1
				NW_023435985.1	LOC118971533	obp2
	Horse	Equus caballus	EquCab3.0	X	LOC106781326	obp1
				X	LOC106781327	obp2
				X	LOC106781344	obp3
	White rhinoceros	Ceratotherium simum	CerSimSim1.0	NW_004454252.1	LOC101405291	obp1
	Pig	Sus scrofa	Sscrofa11.1	X,Y	X: ENSSSCG00000012093,	obp1
					Y: ENSSSCG00000036077
				X,Y	X: ENSSSCG00000012094,	obp2
					Y: ENSSSCG00000031410
				X,Y	X: ENSSSCG00000038458,	obp3
					Y: ENSSSCG00000038567
				X,Y	X, Y: ENSSSCG00000012095	obp4
				Y	ENSSSCG00000040592 (Y)	obp5
	Cattle	Bos taurus	ARS-UCD1.2	X	LOC100847998	obp1
				X	LOC104969973	obp2
				X	ENSBTAG00000025952	obp3
				X	LOC104970061	obp4
				X	LOC101904044	obp5
				X	LOC505052	obp6
				X	LOC101908350	obp7
				X	LOC100300091	obp8
				X	ENSBTAG00000016820	obp9	bos d 2, bda20
				X	ENSBTAG00000046084	obp10
	White-tailed deer	Odocoileus virginianus	Ovir.te_1.0	NW_018338978.1	LOC110125543	obp1
				NW_018338346.1	LOC110123989	obp2
				NW_018338519.1	LOC110124516	obp3
				NW_018338577.1	LOC110124620	obp4
				NW_018337004.1	LOC110151198	obp5
				NW_018339164.1	LOC110125858	obp6*
				NW_018339164.1	LOC110125860	obp7
				NW_018339164.1	LOC110125864	obp8
				NW_018339164.1	LOC110125866	obp9
				NW_018339164.1	LOC110125862	obp10
				NW_018339164.1	LOC110125863	obp11
	Common bottlenose dolphin	Tursiops truncatus	mTurTru1.mat.Y	X, Y	X: pos. 125738609 (unannotated),	obp1*
					Y: pos. 4020845 (unannotated)
				X,Y	X: pos. 127649747 (unannotated),	obp2*
					Y: LOC109551440
	Killer whale	Orcinus orca	Oorc_1.1	NW_004438427.1	LOC101269358	obp1*
				NW_004438427.1	pos: 5764148 (unannotated)	obp2*
	Blue whale	Balaenoptera musculus	mBalMus1.pri.v3	X	pos: 1144403 (unannotated)	obp1*
				X	pos: 3195624 (unannotated)	obp2*
	Iberian mole	Talpa occidentalis	MPIMG_talOcc4	NW_023601543.1	LOC119246794	obp1
				NW_023601851.1	LOC119250697	obp2
	Golden hamster	Mesocricetus auratus	BCM_Maur_2.0	NW_024429188.1	LOC121139821	obp1	flp
				NW_024429188.1	LOC121139963	obp2	msp
				NW_024429188.1	LOC121139964	obp3
				NW_024429188.1	LOC121139965	obp4
				NW_024429188.1	LOC121139823	obp5
				NW_024429188.1	LOC121139824	obp6	aphrodisin
	House mouse	Mus musculus	GRCm39	X	ENSMUSG00000079522	obp1
				X	ENSMUSG00000044121	obp2
				X	ENSMUSG00000082635	obp3*
				X	ENSMUSG00000080890	obp4
				X	ENSMUSG00000067684	obp5	obp1a
				X	ENSMUSG00000079521	obp6
				X	ENSMUSG00000067679	obp7	obp1b
				X	ENSMUSG00000079519	obp8
	Thirteen-lined ground squirrel	Ictidomys tridecemlineatus	HiC_Itri_2	NW_024404953.1	LOC120890345	obp1
					LOC120890337	obp2
					LOC120890346	obp3
					LOC120890339	obp4
	African bush elephant	Loxodonta africana	Loxafr3.0	NW_003573514.1	LOC100661009	obp1
					LOC100661294	obp2
	West Indian manatee	Trichechus manatus	TriManLat1.0	NW_4444070.1	pos. 3989955 (unannotated)	obp1
	Aardvark	Orycteropus afer	OryAfe1.0	NW_006922013.1	LOC103208343	obp1
	Nine-banded armadillo	Dasypus novemcinctus	Dasnov3.0	NW_004473596.1	LOC101426515	obp1
	a Chromosomes and scaffolds with shared synenty of obp and flanking genes are boldfaced
	b If the gene is not annotated and lacks an accession number, the first base position of the coding sequence is provided
	c Possible pseudogenes are indicated with '*'
